# Supplementary material for: Ki67, CD105, and α-SMA expression supports the transformation relevant dysplastic features in the atrophic epithelium of oral submucous fibrosis
Source: PLoS One. 2018 Jul 12;13(7):e0200171. doi: 10.1371/journal.pone.0200171 (PMC6042727; doi:10.1371/journal.pone.0200171)
Supplement: S1 File — (XLSX) [file pone.0200171.s001.xlsx]

## Sheet: osmf LRED
Immune expression of markers in Low Risk Epithelial Dysplasia
Sr. No.	Age	Sex	site	Clinical grade	Dysplasia	Habit	Dura	Ki67	MVD	SMA	pattern
1	28	F	buccal Mucosa	OSMF II	Low risk	Betel Nut	3	23.45	26	0	0
2	35	M	Labial	OSMF II With Leukoplakia	Low risk	TLB	9	24.67	25	0	0
3	23	M	Buccal Mucosa	OSMF III	Low risk	TLB	12	23.24	18	0	0
4	31	M	buccal Mucosa	OSMF III	Low risk	TLB	10	28.56	66	1	1
5	62	F	buccal Mucosa	OSMF III	Low risk	TLB	26	23.55	19	0	0
6	35	F	buccal Mucosa	OSMF I with Erythroleukoplkia	Low risk	TLB	8	25.55	34	1	1
7	32	M	buccal Mucosa	OSMF IV with Erystroplakia	Low risk	TLB	12	19.78	32	0	0
8	48	M	buccal Mucosa	OSMF III with Erystroplakia	Low risk	TLB	15	28.56	43	1	1
9	22	M	buccal Mucosa	OSMF II	Low risk	TLB	5	27.56	28	0	0
10	42	M	buccal Mucosa	OSMF IV	Low risk	TLB	15	23.57	21	0	0
11	31	M	buccal Mucosa	OSMF IV	Low risk	TLB	15	26.61	38	1	1
12	35	M	Retromolar	OSMF I With Leukoplakia	Low risk	TLB	30	27.6	52	0	0
13	25	M	buccal Mucosa	OSMF II	Low risk	TLB	4	23.9	27	0	0
14	65	F	buccal Mucosa	OSMF II	Low risk	TLB	35	20.9	19	0	0
15	35	M	buccal Mucosa	OSMF I	Low risk	TLB	20	22.35	21	0	0
16	39	M	buccal Mucosa	OSMF II	Low risk	TLB	15	28.57	29	0	0
17	30	M	buccal Mucosa	OSMF I with Leukoplkia	Low risk	TLB	12	18.46	7	0	0
18	36	M	buccal Mucosa	OSMF III	Low risk	TLB	12	28.57	34	0	0
19	48	M	Labial Mucosa	OSMF I with Leukoplkia	Low risk	TLB	25	26.65	32	0	0
20	25	M	buccal Mucosa	OSMF II	Low risk	TLB	5	20.56	20	0	0
21	30	M	buccal Mucosa	OSMF III	Low risk	TLB	10	21.45	35	0	0
22	30	M	buccal Mucosa	OSMF II	Low risk	TLB	14	21.9	21	0	0
23	53	M	GB sulcus	OSMF III with leukoplakia	Low risk	TLB	27	20.78	19	0	0
24	50	F	Labial mucosa	OSMF III	Low risk	TLB	30	18.25	15	0	0
25	29	F	buccal Mucosa	OSMF IV	Low risk	TLB	10	14.5	13	0	0
26	21	M	buccal Mucosa	OSMF III	Low risk	TLB	4	18.9	17	1	1
27	42	M	buccal Mucosa	OSMF III	Low risk	TLB	17	27.5	34	0	0
28	34	M	buccal Mucosa	OSMF III	Low risk	TBB	11	21.45	27	0
