# Supplementary material for: Ki67, CD105, and α-SMA expression supports the transformation relevant dysplastic features in the atrophic epithelium of oral submucous fibrosis
Source: PLoS One. 2018 Jul 12;13(7):e0200171. doi: 10.1371/journal.pone.0200171 (PMC6042727; doi:10.1371/journal.pone.0200171)
Supplement: S2 File — (XLSX) [file pone.0200171.s002.xlsx]

## Sheet: osmf HRED
Immune expression of markers in High Risk Epithelial Dysplasia
Sr. No.	Age	Sex	Site	Clinical Staging	Displasia grade	Habit	Dura	Ki67	MVD	SMA	pattern
1	57	M	buccal Mucosa	OSMF III Leukoplakia	High Risk	Betel Nut	30	31.5	59	1	1
2	57	M	buccal Mucosa	OSMF III Leukoplakia	High Risk	Betel Nut	30	57.98	67	2	2
3	29	F	Retromolar	OSMF II	High Risk	Betel Nut	3	28.76	71	2	3
4	31	M	Buccal Mucosa	OSMF III	High Risk	TLB	10	24.5	61	0	1
5	45	M	buccal Mucosa	OSMF III	High Risk	TLB	12	27.78	34	1	1
6	35	M	Labial	OSMF II With Leukoplakia	High Risk	TLB	9	28.9	32	0	1
7	45	M	buccal Mucosa	OSMF I with Leukoplkia	High Risk	TLB	12	34.56	34	0	0
8	30	M	Tongue	OSMF II With Leukoplakia	High Risk	TLB	12	35.75	48	1	1
9	45	F	Tongue	OSMF IV	High Risk	TLB	15	32.08	38	1	1
10	33	M	buccal Mucosa	OSMF III	High Risk	TLB	12	46.5	58	1	1
11	55	F	Retromolar	Grade II with Leukoplakia	High Risk	TLB	20	39.56	59	2	2
12	35	M	buccal Mucosa	OSMF II	High Risk	TLB	18	33..78	37	1	1
13	28	M	Labial Mucosa	OSMF II	High Risk	TLB	8	37..55	38	1	1
14	60	M	Alveolar mucosa	OSMF II	High Risk	TLB	30	39.56	52	0	0
15	25	M	buccal Mucosa	OSMF III	High Risk	TLB	8	36.76	58	1	3
16	48	m	Labial mucosa	OSMF III	High Risk	TLB	20	35.65	52	1	1
17	50	M	buccal Mucosa	OSMF III	High Risk	TLB	15	29..55	34	1	1
18	34	F	buccal Mucosa	OSMF III	High Risk	Betel Nut	14	29.57	34	1	1
19	40	F	buccal Mucosa	OSMF III	High Risk	Betel Nut	20	37.57	43	2	3
20	18	F	buccal Mucosa	OSMF II	High Risk	TLB	20	30.15	38	1	1
21	40	M	Retromolar	OSMF IV	High Risk	TLB	18	29..55	34	1	1
22	25	F	buccal Mucosa	OSMF I	High Risk	Betel Nut	6	29.7	35	1	1
