# Supplementary material for: Ki67, CD105, and α-SMA expression supports the transformation relevant dysplastic features in the atrophic epithelium of oral submucous fibrosis
Source: PLoS One. 2018 Jul 12;13(7):e0200171. doi: 10.1371/journal.pone.0200171 (PMC6042727; doi:10.1371/journal.pone.0200171)
Supplement: S3 File — (XLSX) [file pone.0200171.s003.xlsx]

## Sheet: noemal
Immune expression of markers in Normal mucosa
Sr. No.	Ki-67	MVD	SMA	pattern
1	15.5	15	0	0
2	16.15	4	0	0
3	12.5	0	0	0
4	12.75	0	0	0
5	14.35	6	0	0
6	9.35	0	0	0
7	10.5	0	0	0
8	11.25	0	0	0
9	8.5	0	0	0
10	7.5	0	0	0
11	14.5	6	0	0
12	11.75	0	0	0
13	13.85	0	0	0
14	11.87	0	0	0
15	15.15	15	0	0
16	13.95	0	0	0
17	10.34	0	0	0
18	13.75	8	0	0
19	14.86	4	0	0
20	15.65	13	0	0
21	12.65	7	0	0
22	11.78	0	0	0
23	11.45	0	0	0
24	8.25	0	0	0
25	9.67	0	0	0
26	11.75	0	0	0
27	13.85	5	0	0
28	11.87	0	0	0
29	15.15	15	0	0
30	13.95	8	0	0
